# Supplementary material for: A General Synthesis of Cross-Conjugated Enynones through Pd Catalyzed Sonogashira Coupling with Triazine Esters
Source: Molecules. 2023 May 26;28(11):4364. doi: 10.3390/molecules28114364 (PMC10254696; doi:10.3390/molecules28114364)
Supplement: Supplementary file 1 [file molecules-28-04364-s001.zip]

Archive with 1 entries (1 files):
- molecules-2382541-supplementary.pdf
